# Supplementary material for: Akkermansia muciniphila Cell-Free Supernatant Improves Glucose and Lipid Metabolisms in Caenorhabditis elegans
Source: Nutrients. 2023 Mar 31;15(7):1725. doi: 10.3390/nu15071725 (PMC10097305; doi:10.3390/nu15071725)
Supplement: Supplementary file 1 [file nutrients-15-01725-s001.zip]

Archive with 1 entries (1 files):
- nutrients-2319401-supplementary.pdf
